# Supplementary material for: Layering genetic circuits to build a single cell, bacterial half adder
Source: BMC Biol. 2015 Jun 16;13:40. doi: 10.1186/s12915-015-0146-0 (PMC4490610; doi:10.1186/s12915-015-0146-0)
Supplement: Additional file 2: — MATLAB modelling scripts. [file 12915_2015_146_MOESM2_ESM.zip]

Archive with 1 entries (1 files):
- 12915_2015_146_MOESM2_ESM.m
