# Supplementary material for: Layering genetic circuits to build a single cell, bacterial half adder
Source: BMC Biol. 2015 Jun 16;13:40. doi: 10.1186/s12915-015-0146-0 (PMC4490610; doi:10.1186/s12915-015-0146-0)
Supplement: Additional file 2: — MATLAB modelling scripts. [file 12915_2015_146_MOESM2_ESM.zip › 12915_2015_146_MOESM2_ESM.m]

%Model-aided design of AND, OR & XOR Logic Gates 
%There are 3 sections of this model.
%Section 1 prepares the transfer function of input switch device 1 and 2
%respectively: (1) Arabinose-pBAD (2) Rhamniose-pRHAB
%Section 2 models the logic functions corresponding to AND gate
%Section 3 models the logic functions corresponding to OR gate

%parameters used in this model
%4 parameters used in Hill equation describing the transription of
%inducible promoters
%V_basal: basal transcription rate
%V_max: maximum transcription rate
%Kn: association constant, unit in M
%n: Hill coefficient
%ratio_H2L: convert fluorescence reading from high copy to low copy
%AND_rel: peak value in AND gate reading, use to normalize AND Logic 
%OR_rel: peak value in OR gate reading, use to normalize AND Logic 

%last modidified by H. Wang, 2015-02-20 @Nanyang Technological University

clear;
clc;

%Data preparation
%Inducer (Arabinose and Rhamnose) concentration
n=301; %define the number of data point
for i=1:n
    ara(i)=0.0000008+0.000005*(i-1);   %input Arabinose, concentration from 10^-7 to 10^-1
    para(i)=log10(ara(i));             %Arabinose for plot
    rha(i)=0.0000005+0.000005*(i-1);   %input Rhamnose, concentration from 10^-7 to 10^-1
    prha(i)=log10(rha(i));              %Rhamnose for plot 
end

%Section 1: prepare transfer function of input switch device
%Parameters of switch device 1: arabinose-pBAD (arabinose induction), all values are empirical measures in high copy plasmid 
%RbsA (strong RBS)
Vbasal_1a=15;  %basal transcription rate of pBAD, unit in fluorescence reading
Vmax_1a=3885;  %maximum transcription rate of pBAD, unit in fluorescence reading
%RbsB (weak RBS)
Vbasal_1b=2.822;
Vmax_1b=732;
%Parameters shared by RbsA and RbsB
Kn_1=1.16e-4; %unit in M
n_1=1.983;

%Parameters of switch device 2: rhamnose-pRHAB (rhamnose induction), all values are empirical measures in high copy plasmid 
%RbsA (strong RBS)
Vbasal_2a=35; %basal transcription rate of pRHAB, unit in fluorescence reading
Vmax_2a=5906; %maximum transcription rate of pRHAB, unit in fluorescence reading
%RbsB (weak RBS)
Vbasal_2b=4.64;
Vmax_2b=783;
%Parameters shared by RbsA and RbsB
Kn_2=4.31e-4; %unit in M
n_2=0.9135;

%Transfer function for switch device 1 and 2 in high/low copy number
ratio_H2L=869/4114; %emperically reading 
for i=1:n
    %TF1SH: transfer function for input device 1, with RbsA (strong) in plasmid with high copy number
    TF1SH(i)=Vbasal_1a+(Vmax_1a*ara(i).^n_1)/(Kn_1.^n_1+ara(i).^n_1); 
    %TF2SH: transfer function for input device 2, with RbsA (strong) in plasmid with high copy number
    TF2SH(i)=Vbasal_2a+(Vmax_2a*rha(i).^n_2)/(Kn_2.^n_2+rha(i).^n_2);
    %TF1WH: transfer function for input device 1, with RbsB (weak) in plasmid with high copy number
    TF1WH(i)=Vbasal_1b+(Vmax_1b*ara(i).^n_1)/(Kn_1.^n_1+ara(i).^n_1);  
    %TF2WH: transfer function for input device 2, with RbsB (weak) in plasmid with high copy number
    TF2WH(i)=Vbasal_2b+(Vmax_2b*rha(i).^n_2)/(Kn_2.^n_2+rha(i).^n_2);  
    TF1SL(i)=ratio_H2L*TF1SH(i);  %TF1SL: transfer function for input device 1, with RbsA (strong) in plasmid with low copy number
    TF2SL(i)=ratio_H2L*TF2SH(i);  %TF2SL: transfer function for input device 2, with RbsA (strong) in plasmid with low copy number
    TF1WL(i)=ratio_H2L*TF1WH(i);  %TF1WL: transfer function for input device 1, with RbsB (weak) in plasmid with low copy number
    TF2WL(i)=ratio_H2L*TF2WH(i);  %TF2WL: transfer function for input device 2, with RbsB (weak) in plasmid with low copy number
end


%Section2: model of the logic functions corresponding to AND gate
[pAra,pRha]=meshgrid(para,prha); %x, y-axis is the concentration of inducors
AND_rel=69.4372;                 %data normalization, emperical measures

%AND gate in low copy, TF1 with RbsB, TF2 with RbsB
[T1bL,T2bL]=meshgrid(TF1WL,TF2WL); %generate z 
for i=1:n    %mathmatical model as shown in equation 4
    for j=1:n
     P1(i,j)=1/T1bL(i,j);
     P2(i,j)=1/T2bL(i,j);
     P3(i,j)=P1(i,j)+P2(i,j);
     P4(i,j)=1/P3(i,j);
    end
end
P_AND=P4/AND_rel;   %normalization

%Section3: model of the logic functions corresponding to OR gate
OR_rel=1328.12;
%OR gate in high copy, TF1 with RbsB, TF2 with RbsB
[T1bH,T2bH]=meshgrid(TF1WH,TF2WH); %generate matrix
for i=1:n
    for j=1:n
     P5(i,j)=T1bH(i,j);
     P6(i,j)=T2bH(i,j);
     P7(i,j)=P5(i,j)+P6(i,j);
    end
end
P_OR=P7/OR_rel;
%4 Different OR gate designs with transfer functions corresponding to (A)
%TF1W-TF2S, (B) TF1S-TF2W, (C) TF1W-TF2W, and (D) TF1S-TF2S, all in high
%copy
%(A)TF1WH-TF2SH
[T1bH,T2aH]=meshgrid(TF1WH,TF2SH); %generate matrix
for i=1:n
    for j=1:n
     P41(i,j)=T1bH(i,j);  % leaving for the later add-up, if coefficient about distantal 
     P42(i,j)=T2aH(i,j);
     P43(i,j)=P41(i,j)+P42(i,j);
     P44(i,j)=P43(i,j);
    end
end
P_OR1=P44/OR_rel;

%(B)TF1WH-TF2SH
[T1aH,T2bH]=meshgrid(TF1SH,TF2WH); %generate matrix
for i=1:n
    for j=1:n
     P51(i,j)=T1aH(i,j);
     P52(i,j)=T2bH(i,j);
     P53(i,j)=P51(i,j)+P52(i,j);
     P54(i,j)=P53(i,j);
    end
end
P_OR2=P54/OR_rel;

%(C) TF1WH-TF2WH
[T1bH,T2bH]=meshgrid(TF1WH,TF2WH); %generate matrix
for i=1:n
    for j=1:n
     P61(i,j)=T1bH(i,j);
     P62(i,j)=T2bH(i,j);
     P63(i,j)=P61(i,j)+P62(i,j);
     P64(i,j)=P63(i,j);
    end
end
P_OR3=P64/OR_rel;

%(D) TF1SH-TF2SH
[T1aH,T2aH]=meshgrid(TF1SH,TF2SH); %generate matrix
for i=1:n
    for j=1:n
     P71(i,j)=T1aH(i,j);
     P72(i,j)=T2aH(i,j);
     P73(i,j)=P71(i,j)+P72(i,j);
     P74(i,j)=P73(i,j);
    end
end
P_OR4=P74/OR_rel;

%plot
%Figure S11
figure1 = figure('Colormap',...
    [0 0 0.5625;0 0 0.635416686534882;0 0 0.708333313465118;0 0 0.78125;0 0 0.854166686534882;0 0 0.927083313465118;0 0 1;0 1 1;0.0416666679084301 1 0.958333313465118;0.0833333358168602 1 0.916666686534882;0.125 1 0.875;0.16666667163372 1 0.833333313465118;0.20833332836628 1 0.791666686534882;0.25 1 0.75;0.291666656732559 1 0.708333313465118;0.333333343267441 1 0.666666686534882;0.375 1 0.625;0.416666656732559 1 0.583333313465118;0.458333343267441 1 0.541666686534882;0.5 1 0.5;0.541666686534882 1 0.458333343267441;0.583333313465118 1 0.416666656732559;0.625 1 0.375;0.666666686534882 1 0.333333343267441;0.708333313465118 1 0.291666656732559;0.75 1 0.25;0.791666686534882 1 0.20833332836628;0.833333313465118 1 0.16666667163372;0.875 1 0.125;0.916666686534882 1 0.0833333358168602;0.958333313465118 1 0.0416666679084301;1 1 0;1 0 0;0.983870983123779 0 0;0.967741906642914 0 0;0.951612889766693 0 0;0.935483872890472 0 0;0.919354856014252 0 0;0.903225779533386 0 0;0.887096762657166 0 0;0.870967745780945 0 0;0.854838728904724 0 0;0.838709652423859 0 0;0.822580635547638 0 0;0.806451618671417 0 0;0.790322601795197 0 0;0.774193525314331 0 0;0.75806450843811 0 0;0.74193549156189 0 0;0.725806474685669 0 0;0.709677398204803 0 0;0.693548381328583 0 0;0.677419364452362 0 0;0.661290347576141 0 0;0.645161271095276 0 0;0.629032254219055 0 0;0.612903237342834 0 0;0.596774220466614 0 0;0.580645143985748 0 0;0.564516127109528 0 0;0.548387110233307 0 0;0.532258093357086 0 0;0.516129016876221 0 0;0.5 0 0]);
axes1 = axes('Parent',figure1,'CLim',[0 1]);
h1=surfc(pAra,pRha,P_AND);
set(h1,'EdgeColor','none');
caxis([0 1]);
axis([-7 -2 -7 -2 0 1]);
title('AND Logic');
xlabel('Arabinose (10^M)');
ylabel('Rhamnose (10^M)');
zlabel('GFP Expression per cell (a.u)');
colorbar('peer',axes1,...
    'YTickLabel',{'0','OFF','','','','ON','','','','','1'},...
    'CLim',[1 64]);

%Figure S12
figure2 = figure('Colormap',...
    [0 0 0.5625;0 0 0.635416686534882;0 0 0.708333313465118;0 0 0.78125;0 0 0.854166686534882;0 0 0.927083313465118;0 0 1;0 1 1;0.0909090936183929 1 0.909090936183929;0.181818187236786 1 0.818181812763214;0.272727280855179 1 0.727272748947144;0.363636374473572 1 0.636363625526428;0.454545468091965 1 0.545454561710358;0.545454561710358 1 0.454545468091965;0.636363625526428 1 0.363636374473572;0.727272748947144 1 0.272727280855179;0.818181812763214 1 0.181818187236786;0.909090936183929 1 0.0909090936183929;1 1 0;1 0 0;0.988636374473572 0 0;0.977272748947144 0 0;0.965909063816071 0 0;0.954545438289642 0 0;0.943181812763214 0 0;0.931818187236786 0 0;0.920454561710358 0 0;0.909090936183929 0 0;0.897727251052856 0 0;0.886363625526428 0 0;0.875 0 0;0.863636374473572 0 0;0.852272748947144 0 0;0.840909063816071 0 0;0.829545438289642 0 0;0.818181812763214 0 0;0.806818187236786 0 0;0.795454561710358 0 0;0.784090936183929 0 0;0.772727251052856 0 0;0.761363625526428 0 0;0.75 0 0;0.738636374473572 0 0;0.727272748947144 0 0;0.715909063816071 0 0;0.704545438289642 0 0;0.693181812763214 0 0;0.681818187236786 0 0;0.670454561710358 0 0;0.659090936183929 0 0;0.647727251052856 0 0;0.636363625526428 0 0;0.625 0 0;0.613636374473572 0 0;0.602272748947144 0 0;0.590909063816071 0 0;0.579545438289642 0 0;0.568181812763214 0 0;0.556818187236786 0 0;0.545454561710358 0 0;0.534090936183929 0 0;0.522727251052856 0 0;0.511363625526428 0 0;0.5 0 0]);
axes2 = axes('Parent',figure2,'CLim',[0 1]);

h2=surfc(pAra,pRha,P_OR);
set(h2,'EdgeColor','none');
colorbar('hide');
caxis([0 1]);
axis([-7 -2 -7 -2 0 1]);
title('OR Logic');
xlabel('Arabinose (10^M)');
ylabel('Rhamnose (10^M)');
zlabel('RFP Expression per cell (a.u)');
colorbar('peer',axes2,'YTickLabel',{'0','OFF','','ON','','','','','','','1'});

%Figure S13
figure3 = figure('Colormap',...
    [0 0 0.5625;0 0 0.635416686534882;0 0 0.708333313465118;0 0 0.78125;0 0 0.854166686534882;0 0 0.927083313465118;0 0 1;0 1 1;0.0416666679084301 1 0.958333313465118;0.0833333358168602 1 0.916666686534882;0.125 1 0.875;0.16666667163372 1 0.833333313465118;0.20833332836628 1 0.791666686534882;0.25 1 0.75;0.291666656732559 1 0.708333313465118;0.333333343267441 1 0.666666686534882;0.375 1 0.625;0.416666656732559 1 0.583333313465118;0.458333343267441 1 0.541666686534882;0.5 1 0.5;0.541666686534882 1 0.458333343267441;0.583333313465118 1 0.416666656732559;0.625 1 0.375;0.666666686534882 1 0.333333343267441;0.708333313465118 1 0.291666656732559;0.75 1 0.25;0.791666686534882 1 0.20833332836628;0.833333313465118 1 0.16666667163372;0.875 1 0.125;0.916666686534882 1 0.0833333358168602;0.958333313465118 1 0.0416666679084301;1 1 0;1 0 0;0.983870983123779 0 0;0.967741906642914 0 0;0.951612889766693 0 0;0.935483872890472 0 0;0.919354856014252 0 0;0.903225779533386 0 0;0.887096762657166 0 0;0.870967745780945 0 0;0.854838728904724 0 0;0.838709652423859 0 0;0.822580635547638 0 0;0.806451618671417 0 0;0.790322601795197 0 0;0.774193525314331 0 0;0.75806450843811 0 0;0.74193549156189 0 0;0.725806474685669 0 0;0.709677398204803 0 0;0.693548381328583 0 0;0.677419364452362 0 0;0.661290347576141 0 0;0.645161271095276 0 0;0.629032254219055 0 0;0.612903237342834 0 0;0.596774220466614 0 0;0.580645143985748 0 0;0.564516127109528 0 0;0.548387110233307 0 0;0.532258093357086 0 0;0.516129016876221 0 0;0.5 0 0]);

% Create axes
axes3 = axes('Parent',figure3,...
    'Position',[0.13 0.583837209302326 0.328130215946481 0.341162790697675],...
    'CLim',[0 1]);
colorbar('peer',axes3,...
    [0.0312246937759384 0.0953125 0.0235887424760046 0.840625000000001],...
    'YTickLabel',{'0','OFF','','','','ON','','','','','1'},...
    'LineWidth',1);
subplot(2,2,1)  %(A)TF1WH-TF2SH
h4=surfc(pAra,pRha,P_OR1);
set(h4,'EdgeColor','none');
axis([-7 -2 -7 -2 0 4]);
xlabel('Arabinose (10^M)');
ylabel('Rhamnose (10^M)');
zlabel('RFP Expression per cell (a.u)');
subplot(2,2,2)   %(B)TF1WH-TF2SH
h5=surfc(pAra,pRha,P_OR2);
set(h5,'EdgeColor','none');
axis([-7 -2 -7 -2 0 4]);
xlabel('Arabinose (10^M)');
ylabel('Rhamnose (10^M)');
zlabel('RFP Expression per cell (a.u)');
subplot(2,2,3)   %(C) TF1WH-TF2WH
h6=surfc(pAra,pRha,P_OR3);
set(h6,'EdgeColor','none');
axis([-7 -2 -7 -2 0 1.5]);
xlabel('Arabinose (10^M)');
ylabel('Rhamnose (10^M)');
zlabel('RFP Expression per cell (a.u)');
subplot(2,2,4)   %(D) TF1SH-TF2SH
h7=surfc(pAra,pRha,P_OR4);
set(h7,'EdgeColor','none');
axis([-7 -2 -7 -2 0 10]);
xlabel('Arabinose (10^M)');
ylabel('Rhamnose (10^M)');
zlabel('RFP Expression per cell (a.u)');
